# Supplementary material for: Arene Substitutions in Orchid Bibenzyls: Mechanistic Insights into Glucose Uptake and Lipid Metabolism for Targeting Metabolic Disorders
Source: Nutrients. 2025 Mar 21;17(7):1104. doi: 10.3390/nu17071104 (PMC11990513; doi:10.3390/nu17071104)
Supplement: Supplementary file 1 [file nutrients-17-01104-s001.zip]

Archive with 1 entries (1 files):
- nutrients-3540907-supplementary.pdf
